# Supplementary material for: Artificial intelligence to predict needs for urgent revascularization from 12-leads electrocardiography in emergency patients
Source: PLoS One. 2019 Jan 9;14(1):e0210103. doi: 10.1371/journal.pone.0210103 (PMC6326503; doi:10.1371/journal.pone.0210103)
Supplement: S2 File — A python source code of the AI model for calculating the need of urgent revascularization from ECG data. (PY) [file pone.0210103.s002.py]

import keras as ks
import tensorflow as tf
import csv

from keras.models import Sequential
from keras.layers.core import Dense
from keras.layers.recurrent import LSTM
from keras.layers import  Dropout
from keras.layers.wrappers import Bidirectional
from keras.layers import Conv1D, MaxPooling1D
from keras import regularizers
from keras.layers.normalization import BatchNormalization
import numpy as np
import keras.losses

testECG=np.load('ValidationEKG.npy') # The file that contains the ECG data
testECG=testECG+1 #The model requires the baseline to be 1.0

n_hidden=50 # Numbers of hidden layers in LSTM
in_neurons=5000 # length of ECG recording in 2 ms unit 2*5000 ms = 10 seconds
n_patients=243 # Numbers of patients in the data

def getModel(Inbatchsize): # Returns the model structure
    model=Sequential();
    model.add(Conv1D(64,3, activation='relu',kernel_regularizer=regularizers.l2(0.05),batch_input_shape=(Inbatchsize, in_neurons,12)))
    model.add(Dropout(0.2))
    model.add(MaxPooling1D(9))
    model.add(BatchNormalization())
    model.add(Conv1D(64,3, activation='relu',kernel_regularizer=regularizers.l2(0.05)))
    model.add(Dropout(0.5))
    model.add(MaxPooling1D(9))
    model.add(Bidirectional(LSTM(n_hidden,dropout=0.2,return_sequences=True),merge_mode='concat'))
    model.add(Conv1D(64,3, activation='relu',kernel_regularizer=regularizers.l2(0.05)))
    model.add(Dropout(0.5))
    model.add(BatchNormalization())
    model.add(MaxPooling1D(6))
    model.add(Conv1D(64,3, activation='relu',kernel_regularizer=regularizers.l2(0.05)))
    model.add(Dropout(0.5))
    model.add(BatchNormalization())
    model.add(Bidirectional(LSTM(n_hidden,dropout=0.2),merge_mode='concat'))
    model.add(Dense(1, activation='sigmoid'))
    return model

testModel=getModel(n_patients)
print('Loading weights')
testModel.load_weights('S3_File.hdf5')
rmsP=ks.optimizers.RMSprop()
testModel.compile(optimizer=rmsP,loss='binary_crossentropy',metrics=['accuracy', 'binary_crossentropy'])
classesTest = testModel.predict(testECG, batch_size=n_patients)
classes=np.array(classesTest).reshape(testECG.shape[0])
np.savetxt('TEST_PRED_Cath.txt',classes) # Saves the prediction score
