# Supplementary material for: Artificial intelligence to predict needs for urgent revascularization from 12-leads electrocardiography in emergency patients
Source: PLoS One. 2019 Jan 9;14(1):e0210103. doi: 10.1371/journal.pone.0210103 (PMC6326503; doi:10.1371/journal.pone.0210103)
Supplement: S4 File — The sensitivities and specificities of the model for derivation cohort. (XLSX) [file pone.0210103.s004.xlsx]

## Sheet: Sheet1
sensitivity	specificity
1	0
1	0.00680272
1	0.0136054
1	0.0204082
1	0.0272109
1	0.0340136
1	0.0408163
1	0.047619
1	0.0544218
1	0.0612245
1	0.0680272
1	0.0748299
1	0.0816327
1	0.0884354
1	0.0952381
1	0.102041
1	0.108844
1	0.115646
1	0.122449
1	0.129252
1	0.136054
1	0.142857
1	0.14966
1	0.156463
1	0.163265
1	0.170068
0.989583	0.170068
0.989583	0.176871
0.989583	0.183673
0.989583	0.190476
0.989583	0.197279
0.989583	0.204082
0.989583	0.210884
0.989583	0.217687
0.989583	0.22449
0.989583	0.231293
0.989583	0.238095
0.989583	0.244898
0.989583	0.251701
0.989583	0.258503
0.989583	0.265306
0.989583	0.272109
0.989583	0.278912
0.989583	0.285714
0.989583	0.292517
0.989583	0.29932
0.989583	0.306122
0.979167	0.306122
0.979167	0.312925
0.979167	0.319728
0.96875	0.319728
0.96875	0.326531
0.96875	0.333333
0.96875	0.340136
0.96875	0.346939
0.96875	0.353741
0.96875	0.360544
0.96875	0.367347
0.96875	0.37415
0.96875	0.380952
0.96875	0.387755
0.96875	0.394558
0.96875	0.401361
0.96875	0.408163
0.958333	0.408163
0.958333	0.414966
0.958333	0.421769
0.958333	0.428571
0.958333	0.435374
0.958333	0.442177
0.958333	0.44898
0.958333	0.455782
0.958333	0.462585
0.958333	0.469388
0.958333	0.47619
0.958333	0.482993
0.958333	0.489796
0.958333	0.496599
0.958333	0.503401
0.958333	0.510204
0.958333	0.517007
0.958333	0.52381
0.958333	0.530612
0.958333	0.537415
0.958333	0.544218
0.958333	0.55102
0.958333	0.557823
0.958333	0.564626
0.947917	0.564626
0.947917	0.571429
0.947917	0.578231
0.947917	0.585034
0.947917	0.591837
0.947917	0.598639
0.947917	0.605442
0.947917	0.612245
0.947917	0.619048
0.947917	0.62585
0.947917	0.632653
0.947917	0.639456
0.947917	0.646259
0.947917	0.653061
0.947917	0.659864
0.9375	0.659864
0.9375	0.666667
0.9375	0.673469
0.927083	0.673469
0.916667	0.673469
0.916667	0.680272
0.916667	0.687075
0.916667	0.693878
0.916667	0.70068
0.916667	0.707483
0.90625	0.707483
0.90625	0.714286
0.895833	0.714286
0.885417	0.714286
0.875	0.714286
0.875	0.721088
0.864583	0.721088
0.864583	0.727891
0.864583	0.734694
0.854167	0.734694
0.854167	0.741497
0.84375	0.741497
0.84375	0.748299
0.84375	0.755102
0.84375	0.761905
0.8125	0.761905
0.802083	0.761905
0.802083	0.768707
0.802083	0.77551
0.802083	0.782313
0.791667	0.782313
0.791667	0.789116
0.791667	0.795918
0.791667	0.802721
0.791667	0.809524
0.791667	0.816327
0.791667	0.823129
0.78125	0.823129
0.78125	0.829932
0.770833	0.829932
0.760417	0.829932
0.760417	0.836735
0.75	0.836735
0.75	0.843537
0.739583	0.843537
0.739583	0.85034
0.729167	0.85034
0.71875	0.85034
0.71875	0.857143
0.708333	0.857143
0.708333	0.863946
0.708333	0.870748
0.697917	0.870748
0.697917	0.877551
0.6875	0.877551
0.6875	0.884354
0.6875	0.891156
0.677083	0.891156
0.677083	0.897959
0.677083	0.904762
0.666667	0.904762
0.666667	0.911565
0.666667	0.918367
0.65625	0.918367
0.645833	0.918367
0.635417	0.918367
0.635417	0.92517
0.625	0.92517
0.614583	0.92517
0.604167	0.92517
0.59375	0.92517
0.59375	0.931973
0.583333	0.931973
0.583333	0.938776
0.572917	0.938776
0.5625	0.938776
0.552083	0.938776
0.541667	0.938776
0.53125	0.938776
0.520833	0.938776
0.510417	0.938776
0.5	0.938776
0.489583	0.938776
0.479167	0.938776
0.479167	0.945578
0.479167	0.952381
0.46875	0.952381
0.458333	0.952381
0.447917	0.952381
0.447917	0.959184
0.4375	0.959184
0.4375	0.965986
0.427083	0.965986
0.416667	0.965986
0.40625	0.965986
0.375	0.965986
0.375	0.972789
0.364583	0.972789
0.354167	0.972789
0.34375	0.972789
0.333333	0.972789
0.333333	0.979592
0.322917	0.979592
0.3125	0.979592
0.302083	0.979592
0.291667	0.979592
0.28125	0.979592
0.270833	0.979592
0.260417	0.979592
0.25	0.979592
0.239583	0.979592
0.229167	0.979592
0.21875	0.979592
0.208333	0.979592
0.197917	0.979592
0.1875	0.979592
0.177083	0.979592
0.166667	0.979592
0.15625	0.979592
0.145833	0.979592
0.135417	0.979592
0.135417	0.986395
0.135417	0.993197
0.125	0.993197
0.114583	0.993197
0.114583	1
0.104167	1
0.09375	1
0.0833333	1
0.0729167	1
0.0625	1
0.0520833	1
0.0416667	1
0.03125	1
0.0208333	1
0.0104167	1
0	1
