# Supplementary material for: Artificial intelligence to predict needs for urgent revascularization from 12-leads electrocardiography in emergency patients
Source: PLoS One. 2019 Jan 9;14(1):e0210103. doi: 10.1371/journal.pone.0210103 (PMC6326503; doi:10.1371/journal.pone.0210103)
Supplement: S5 File — The sensitivities and specificities of the model for validation cohort. (XLSX) [file pone.0210103.s005.xlsx]

## Sheet: Sheet1
sensitivity	specificity
1	0
1	0.00775194
1	0.0155039
1	0.0232558
1	0.0310078
1	0.0387597
1	0.0465116
1	0.0542636
1	0.0620155
1	0.0697674
1	0.0775194
1	0.0852713
1	0.0930233
1	0.100775
1	0.108527
1	0.116279
1	0.124031
1	0.131783
1	0.139535
1	0.147287
1	0.155039
1	0.162791
1	0.170543
1	0.178295
1	0.186047
0.99115	0.186047
0.99115	0.193798
0.99115	0.20155
0.99115	0.209302
0.99115	0.217054
0.99115	0.224806
0.99115	0.232558
0.99115	0.24031
0.99115	0.248062
0.982301	0.248062
0.982301	0.255814
0.982301	0.263566
0.982301	0.271318
0.982301	0.27907
0.982301	0.286822
0.973451	0.286822
0.973451	0.294574
0.973451	0.302326
0.973451	0.310078
0.964602	0.310078
0.964602	0.317829
0.964602	0.325581
0.964602	0.333333
0.964602	0.341085
0.964602	0.348837
0.955752	0.348837
0.955752	0.356589
0.955752	0.364341
0.955752	0.372093
0.946903	0.372093
0.946903	0.379845
0.946903	0.387597
0.946903	0.395349
0.946903	0.403101
0.946903	0.410853
0.946903	0.418605
0.946903	0.426357
0.946903	0.434109
0.946903	0.44186
0.946903	0.449612
0.946903	0.457364
0.946903	0.465116
0.946903	0.472868
0.946903	0.48062
0.946903	0.488372
0.946903	0.496124
0.946903	0.503876
0.938053	0.503876
0.938053	0.511628
0.938053	0.51938
0.938053	0.527132
0.938053	0.534884
0.938053	0.542636
0.938053	0.550388
0.938053	0.55814
0.938053	0.565891
0.929204	0.565891
0.929204	0.573643
0.929204	0.581395
0.929204	0.589147
0.929204	0.596899
0.929204	0.604651
0.929204	0.612403
0.929204	0.620155
0.929204	0.627907
0.929204	0.635659
0.929204	0.643411
0.929204	0.651163
0.929204	0.658915
0.929204	0.666667
0.920354	0.666667
0.920354	0.674419
0.911504	0.674419
0.902655	0.674419
0.893805	0.674419
0.893805	0.682171
0.884956	0.682171
0.876106	0.682171
0.876106	0.689922
0.876106	0.697674
0.876106	0.705426
0.867257	0.705426
0.867257	0.713178
0.867257	0.72093
0.867257	0.728682
0.867257	0.736434
0.867257	0.744186
0.858407	0.744186
0.858407	0.751938
0.858407	0.75969
0.849558	0.75969
0.849558	0.767442
0.840708	0.767442
0.831858	0.767442
0.831858	0.775194
0.831858	0.782946
0.831858	0.790698
0.831858	0.79845
0.831858	0.806202
0.823009	0.806202
0.823009	0.813953
0.814159	0.813953
0.80531	0.813953
0.80531	0.821705
0.80531	0.829457
0.80531	0.837209
0.80531	0.844961
0.79646	0.844961
0.79646	0.852713
0.787611	0.852713
0.787611	0.860465
0.787611	0.868217
0.778761	0.868217
0.778761	0.875969
0.769912	0.875969
0.761062	0.875969
0.761062	0.883721
0.752212	0.883721
0.743363	0.883721
0.743363	0.891473
0.734513	0.891473
0.725664	0.891473
0.725664	0.899225
0.725664	0.906977
0.725664	0.914729
0.716814	0.914729
0.707965	0.914729
0.699115	0.914729
0.690265	0.914729
0.681416	0.914729
0.672566	0.914729
0.663717	0.914729
0.654867	0.914729
0.654867	0.922481
0.654867	0.930233
0.646018	0.930233
0.637168	0.930233
0.628319	0.930233
0.619469	0.930233
0.610619	0.930233
0.60177	0.930233
0.59292	0.930233
0.575221	0.930233
0.575221	0.937984
0.566372	0.937984
0.557522	0.937984
0.548673	0.937984
0.539823	0.937984
0.530973	0.937984
0.522124	0.937984
0.513274	0.937984
0.504425	0.937984
0.495575	0.937984
0.495575	0.945736
0.486726	0.945736
0.477876	0.945736
0.469027	0.945736
0.460177	0.945736
0.451327	0.945736
0.442478	0.945736
0.433628	0.945736
0.424779	0.945736
0.415929	0.945736
0.40708	0.945736
0.40708	0.953488
0.39823	0.953488
0.389381	0.953488
0.389381	0.96124
0.380531	0.96124
0.371681	0.96124
0.371681	0.968992
0.362832	0.968992
0.353982	0.968992
0.345133	0.968992
0.345133	0.976744
0.336283	0.976744
0.327434	0.976744
0.327434	0.984496
0.318584	0.984496
0.309735	0.984496
0.300885	0.984496
0.292035	0.984496
0.292035	0.992248
0.283186	0.992248
0.274336	0.992248
0.265487	0.992248
0.256637	0.992248
0.247788	0.992248
0.238938	0.992248
0.230088	0.992248
0.221239	0.992248
0.212389	0.992248
0.212389	1
0.20354	1
0.19469	1
0.185841	1
0.176991	1
0.168142	1
0.159292	1
0.150442	1
0.141593	1
0.132743	1
0.123894	1
0.115044	1
0.106195	1
0.0973451	1
0.0884956	1
0.079646	1
0.0707965	1
0.0619469	1
0.0530973	1
0.0442478	1
0.0353982	1
0.0176991	1
0.00884956	1
0	1
