# Supplementary material for: Artificial intelligence to predict needs for urgent revascularization from 12-leads electrocardiography in emergency patients
Source: PLoS One. 2019 Jan 9;14(1):e0210103. doi: 10.1371/journal.pone.0210103 (PMC6326503; doi:10.1371/journal.pone.0210103)
Supplement: S6 File — The raw calculation sheet for the quartile analysis in derivation cohort. (XLSX) [file pone.0210103.s006.xlsx]

## Sheet: Sheet1
Quartile	Numbers of patients with urgent revascularization	Numbers of patients without urgent revascularization	% patients with urgent revascularization
1	3	58	4.91803			Fisher test
2	17	59	22.3684			2.2e-16
3	22	30	42.3077
4	47	9	83.9286
